# Supplementary material for: Membrane Domain Localization and Interaction of the Prion-Family Proteins, Prion and Shadoo with Calnexin
Source: Membranes (Basel). 2021 Dec 13;11(12):978. doi: 10.3390/membranes11120978 (PMC8704586; doi:10.3390/membranes11120978)
Supplement: Supplementary file 1 [file membranes-11-00978-s001.zip]

Archive with 1 entries (1 files):
- membranes-1477933-supplementary.pdf
